# Supplementary material for: A Quaternary Ammonium-Modified Resin for Selective Perchlorate Removal from Fireworks Wastewater
Source: Polymers (Basel). 2026 Feb 25;18(5):553. doi: 10.3390/polym18050553 (PMC12986638; doi:10.3390/polym18050553)
Supplement: Supplementary file 1 [file polymers-18-00553-s001.zip]

Archive with 1 entries (1 files):
- polymers-4113139-supplementary.pdf
